# Supplementary material for: The Role of Local Prostate and Metastasis-Directed Radiotherapy in the Treatment of Oligometastatic Prostate Cancer
Source: Cancers (Basel). 2024 Sep 14;16(18):3159. doi: 10.3390/cancers16183159 (PMC11429795; doi:10.3390/cancers16183159)
Supplement: Supplementary file 1 [file cancers-16-03159-s001.zip]

Archive with 1 entries (1 files):
- cancers-3188522-supplementary.pdf
